# Supplementary material for: Relational Coordination at the Primary–Secondary Care Interface: Insights from a Cross-Sectional Survey in the South Tyrolean Healthcare System
Source: Int J Environ Res Public Health. 2024 Mar 30;21(4):425. doi: 10.3390/ijerph21040425 (PMC11050390; doi:10.3390/ijerph21040425)
Supplement: Supplementary file 1 [file ijerph-21-00425-s001.zip]

Archive with 1 entries (1 files):
- ijerph-2915897-supplementary.pdf
